# Supplementary material for: Fungal Diversity in an Undisturbed Andean Páramo Soil in Quimsacocha (Ecuador)
Source: J Fungi (Basel). 2024 Aug 31;10(9):623. doi: 10.3390/jof10090623 (PMC11432993; doi:10.3390/jof10090623)
Supplement: Supplementary file 1 [file jof-10-00623-s001.zip]

Archive with 1 entries (1 files):
- jof-3122852-supplementary.xlsx
