# Supplementary material for: Fungal Diversity in an Undisturbed Andean Páramo Soil in Quimsacocha (Ecuador)
Source: J Fungi (Basel). 2024 Aug 31;10(9):623. doi: 10.3390/jof10090623 (PMC11432993; doi:10.3390/jof10090623)
Supplement: Supplementary file 1 [file jof-10-00623-s001.zip › jof-3122852-supplementary.xlsx]

## Sheet: Foglio1
Supplementary Table S1 from Fungal diversity in an undisturbed Andean Páramo soil of Quimsacocha (Ecuador) 2024
Phylum	Class	Order	Family	Genus	L2	L3	L4	L5	L6	L7	L8	L9	L10	L11	L12	L13	L14	L15	L16	L17	L18	L19	L20	AVERAGE RELATIVE ABUNDANCE
Ascomycota	Archaeorhizomycetes	Archaeorhizomycetales	Archaeorhizomycetaceae	Archaeorhizomyces	0.00931913	0.00487935	0.0056787	0.00500325	0.00819346	0.0125395	0.00636051	0.00306326	0.00370813	0.000422357	0.00214071	0.00351062	0.0105768	0.00194115	0.00161659	0.000499035	0.0016325	0.00531915	0.0056588	0.00484542
Ascomycota	Arthoniomycetes	Lichenostigmatales	Phaeococcomycetaceae	Phaeococcomyces	0	0	0	0	0	0	0	0	0	0	0	0	0.000528842	0	0	0	0	0	0	2.78338e-05
Ascomycota	Dothideomycetes	Acrospermales	Acrospermales_fam_Incertae_sedis	Leptodiscella	0	0	0	0	0	0	0	0	0	0	0	0	0	0	0.000157716	0	0	0	0	8.30086e-06
Ascomycota	Dothideomycetes	Capnodiales	Cladosporiaceae	Cladosporium	0	0	0.000391635	0	0	0	0.000560045	0	0	0.000527946	0.00407558	0.00434439	0	0	0.000906869	0.00033269	0.00144267	0.000691922	0.000244516	0.000711488
Ascomycota	Dothideomycetes	Capnodiales	Cladosporiaceae	Rachicladosporium	0	0	0	0	0	0.000216198	0	0	0	0	0	0	0	0	0	9.9807e-05	0	0	0	1.66318e-05
Ascomycota	Dothideomycetes	Capnodiales	Mycosphaerellaceae	Acrodontium	0	0	0	0	0	0	0	0	0	0.000316768	0	0	0	0	0	0	0	0	0	1.6672e-05
Ascomycota	Dothideomycetes	Capnodiales	Neodevriesiaceae	Neodevriesia	0	0	0	0	0.000357967	0	0	0	0	0	0	0	0	0	0	0	0	0	0	1.88404e-05
Ascomycota	Dothideomycetes	Capnodiales	Teratosphaeriaceae	Apenidiella	0	0	0	0	0	0	0	0	0	0	0	0	0	0	0	0	7.59301e-05	0	0	3.99632e-06
Ascomycota	Dothideomycetes	Capnodiales	Teratosphaeriaceae	Capnocheirides	0	0	0	0	0	0	0	0	0	0	0	0.000131648	0	0	0	0	0	0	0	6.92885e-06
Ascomycota	Dothideomycetes	Capnodiales	Teratosphaeriaceae	Catenulostroma	0	0.000167101	0	0	0	0.000778311	0	0	0	0	0	0	0	0	0	0	0	0	0	4.97585e-05
Ascomycota	Dothideomycetes	Capnodiales	Teratosphaeriaceae	Devriesia	0	0	0	0	0	0	0	0	0.000179426	0	0	0	0	0	0.000157716	0	0	0	0	1.77443e-05
Ascomycota	Dothideomycetes	Capnodiales	Teratosphaeriaceae	Lapidomyces	0	0	0	0	0	0	0	0.000240931	0	0	0	0	0	0	0.000473149	0	0	0	0	3.75831e-05
Ascomycota	Dothideomycetes	Capnodiales	Teratosphaeriaceae	Xenoteratosphaeria	0	0	0	0	0	0.000172958	0	0	0	0	0	0.000219414	0	0	0	0	0	0	0	2.06511e-05
Ascomycota	Dothideomycetes	Dothideales	Aureobasidiaceae	Aureobasidium	0	0	0.00152738	0	0	0	0	0	0	0	0	0	0.000569522	0	0	0	0	0	0	0.000110363
Ascomycota	Dothideomycetes	Minutisphaerales	Minutisphaeraceae	Minutisphaera	0	0	0	0	0.000596611	0	0	0	0	0	0	0	0	0	0	0	0	0	0	3.14006e-05
Ascomycota	Dothideomycetes	Pleosporales	Cucurbitariaceae	Pyrenochaeta	0	0	0	0	0	0	0	0	0	0	0	0.00105319	0	0	0	0	0	0	0	5.54308e-05
Ascomycota	Dothideomycetes	Pleosporales	Cucurbitariaceae	Pyrenochaetopsis	0	0	0	0	0	0	0	0	0	0	0	0	0	0.000204332	0	0	0	0	0	1.07543e-05
Ascomycota	Dothideomycetes	Pleosporales	Didymellaceae	Epicoccum	0	0	0	0.000325415	0	0	0	0	0	0	0.00065868	0.00219414	0.000813603	0.000136221	0.00201088	0	0.00159453	0.00691922	0	0.000771194
Ascomycota	Dothideomycetes	Pleosporales	Didymellaceae	Neoascochyta	0	0	0	0	0	0	0	0	0	0	0	0	0	0	0	0	0.000569476	0	0	2.99724e-05
Ascomycota	Dothideomycetes	Pleosporales	Didymosphaeriaceae	Neptunomyces	0	0	0	0	0	0	0	0	0	0	0	0.000438827	0	0	0	0	0	0	0	2.30962e-05
Ascomycota	Dothideomycetes	Pleosporales	Didymosphaeriaceae	Paraphaeosphaeria	0	0	0	0	0	0	0.000640051	0	0.000179426	0	0.00032934	0	0	0	0.000118287	0	0.00167046	0	0.000174654	0.000163801
Ascomycota	Dothideomycetes	Pleosporales	Didymosphaeriaceae	Pseudopithomyces	0	0	0	0	0	0	0	0	0	0	0	0.000307179	0	0	0	0	0.000645406	0	0	5.01361e-05
Ascomycota	Dothideomycetes	Pleosporales	Leptosphaeriaceae	Acicuseptoria	0	0	0	0	0	0	0	0	0	0	0	0	0	0	0	0.000432497	0	0	0	2.2763e-05
Ascomycota	Dothideomycetes	Pleosporales	Leptosphaeriaceae	Plenodomus	0	0	0	0	0	0	0	0	0	0	0	0.000438827	0	0	0	0	0	0	0	2.30962e-05
Ascomycota	Dothideomycetes	Pleosporales	Lindgomycetaceae	Clohesyomyces	0	0	0	0	0	0	0	0	0	0	0	0.00592417	0	0	0	0.00106461	0	0	0	0.00036783
Ascomycota	Dothideomycetes	Pleosporales	Lophiostomataceae	Flabellascoma	0	0	0	0	0	0	0	0	0	0	0.00016467	0	0	0	0	0	0	0	0	8.66684e-06
Ascomycota	Dothideomycetes	Pleosporales	Melanommataceae	Petrakia	0.000252845	0	0.00195817	8.13537e-05	0.000914804	0	0.000200016	0.000378605	0.00020933	0	0	0.000570476	0.000406802	0.000272442	0	0.00033269	0.000645406	0.000562186	0.000489032	0.000382851
Ascomycota	Dothideomycetes	Pleosporales	Morosphaeriaceae	Acrocalymma	0	0	0	0	0	0	0	0	0	0	0	0.000175531	0	0	0	0	0	0.000432451	0	3.19991e-05
Ascomycota	Dothideomycetes	Pleosporales	Periconiaceae	Periconia	0	0	0	0	0	0	0	0	0	0	0	0	0	0	0.000157716	0	0.000417616	0	0	3.02806e-05
Ascomycota	Dothideomycetes	Pleosporales	Phaeosphaeriaceae	Juncaceicola	0	0.00160417	0	0	0	0	0	0	0	0	0	0	0	0	0	0	0	0	0	8.443e-05
Ascomycota	Dothideomycetes	Pleosporales	Phaeosphaeriaceae	Ophiosphaerella	0	0	0	0	0	0	0	0	0	0	0.00251122	0.000307179	0	0	0	0	0	0	0	0.000148337
Ascomycota	Dothideomycetes	Pleosporales	Phaeosphaeriaceae	Phaeosphaeria	0	0	0	0	0	0	0	0	0	0	0.00102919	0.00184308	0	0	0.00043372	0.000432497	0	0	0	0.000196762
Ascomycota	Dothideomycetes	Pleosporales	Phaeosphaeriaceae	Setophoma	0	0.000467883	0	0	0	0	0	0	0	0	0	0	0	0	0	0	0	0	0	2.46254e-05
Ascomycota	Dothideomycetes	Pleosporales	Phaeosphaeriaceae	Wojnowiciella	0	0	0	0	0	0	0	0	0	0	0.00098802	0	0	0	0	0	0	0	0	5.20011e-05
Ascomycota	Dothideomycetes	Pleosporales	Pleosporaceae	Alternaria	0	0	0	0	0	0	0	0	0	0	0	0	0	0	0	0	0.000417616	0	0	2.19798e-05
Ascomycota	Dothideomycetes	Pleosporales	Sporormiaceae	Preussia	0	0	0	0	0	0	0	0	0	0	0	0	0	0.000136221	0	0	0	0.000562186	0	3.67583e-05
Ascomycota	Dothideomycetes	Venturiales	Sympoventuriaceae	Scolecobasidium	0	0	0	0	0	0	0	0	0	0	0	0	0	0	0	0	0	8.64902e-05	0	4.55212e-06
Ascomycota	Dothideomycetes	Venturiales	Venturiaceae	Venturia	0	0	0	0	0	0	0	0	0	0	0	0	0	0	0	0.000232883	0	0	0	1.2257e-05
Ascomycota	Eurotiomycetes	Chaetothyriales	Cyphellophoraceae	Anthopsis	0	0	0	0	0	0	0	0	0	0	0	0	0	0	0	0.000565573	0	0	0	2.9767e-05
Ascomycota	Eurotiomycetes	Chaetothyriales	Cyphellophoraceae	Cyphellophora	0	0	0	0	0	0	0	0	0	0	0.000205838	0	0	0	0	0	0	0	0	1.08336e-05
Ascomycota	Eurotiomycetes	Chaetothyriales	Cyphellophoraceae	unidentified	0	0	0	0	0	0	0	0	0	0	0	0.00140425	0	0	0	0	0	0	0	7.39078e-05
Ascomycota	Eurotiomycetes	Chaetothyriales	Herpotrichiellaceae	Cladophialophora	0	0	0.000352471	0	0.000278419	0.000259437	0	0	0.000867225	0	0.000247005	0.000131648	0.000976324	0.000238387	0	0.000166345	0	0.00108113	0.000349308	0.000260405
Ascomycota	Eurotiomycetes	Chaetothyriales	Herpotrichiellaceae	Exophiala	0	0	0	0	0	0	0	0	0	0	0.00181137	0	0	0	0	0	0	0	0	9.53353e-05
Ascomycota	Eurotiomycetes	Chaetothyriales	Herpotrichiellaceae	Minimelanolocus	0	0	0	0	0	0	0	0	0	0	0	0.000307179	0	0	0	0	0	0	0	1.61673e-05
Ascomycota	Eurotiomycetes	Eurotiales	Aspergillaceae	Aspergillus	0	0	0	0	0	0	0	0.000206512	0	0	0	0	0	0	0	0	0	0	0	1.08691e-05
Ascomycota	Eurotiomycetes	Eurotiales	Aspergillaceae	Penicillium	0	0	0	0	0.00019887	0	0	0	0	0.000246375	0.000205838	0.000219414	0	0.000272442	0	0	0	0	0	6.01547e-05
Ascomycota	Eurotiomycetes	Eurotiales	Trichocomaceae	Sagenomella	0	0	0	0	0	0	0	0	0	0.000281571	0	0	0	0	0	0	0	0	0	1.48195e-05
Ascomycota	Eurotiomycetes	Eurotiales	Trichocomaceae	Talaromyces	0	0.000267362	0	0.000284738	0	0.000302677	0.00116009	0.000860467	0.000299043	0	0.000123503	0	0	0	0.00043372	0	0	0.000908147	0	0.000244197
Ascomycota	Eurotiomycetes	Onygenales	Onygenaceae	Auxarthron	0	0	0	0	0	0	0	0	0	0	0	0	0	0	0.000394291	0	0	0	0	2.07521e-05
Ascomycota	Eurotiomycetes	Onygenales	Onygenales_fam_Incertae_sedis	Pseudospiromastix	0	0	0	0	0	0.000172958	0	0	0	0	0	0	0	0	0	0	0	0	0	9.10305e-06
Ascomycota	Eurotiomycetes	Sclerococcales	Sclerococcaceae	Sclerococcum	0	0	0	0	0.001233	0	0	0	0	0	0	0	0	0	0	0	0	0	0	6.48946e-05
Ascomycota	Geoglossomycetes	Geoglossales	Geoglossaceae	Geoglossum	0	0	0	0	0	0	0	0	0	0	0	0.00118483	0	0.000749217	0	0.000266152	0	0	0	0.0001158
Ascomycota	Geoglossomycetes	Geoglossales	Geoglossaceae	Glutinoglossum	0	0	0	0	0	0	0	0	0	0	0	0.00495875	0.00183061	0	0	0	0	0.00216226	0	0.000471138
Ascomycota	Lecanoromycetes	Lecanorales	Micareaceae	Micarea	0	0	0	0	0	0.000778311	0	0	0	0	0	0	0	0	0	0	0.00121488	0	0	0.000104905
Ascomycota	Lecanoromycetes	Ostropales	Stictidaceae	Cryptodiscus	0	0	0	0	0	0	0	0	0.000239234	0	0	0	0	0	0	0	0	0	0	1.25913e-05
Ascomycota	Lecanoromycetes	Pertusariales	Megasporaceae	Aspicilia	0	0	0	0	0	0	0	0	0	0	0	0	0	0	0	0	0.00113895	0	0	5.99449e-05
Ascomycota	Leotiomycetes	Helotiales	Dermateaceae	Cryptosporiopsis	0	0	0	0	0.00087503	0	0	0	0	0.0256582	0	0.000307179	0	0	0.00256289	0	0	0	0.000349308	0.00156593
Ascomycota	Leotiomycetes	Helotiales	Dermateaceae	Mollisia	0	0	0.000469962	0	0	0	0	0.000860467	0	0	0	0.000394945	0	0	0	0	0	0	0	9.08091e-05
Ascomycota	Leotiomycetes	Helotiales	Dermateaceae	Pezicula	0	0	0.000587452	0	0	0	0	0	0	0	0	0	0	0	0	0	0	0	0	3.09185e-05
Ascomycota	Leotiomycetes	Helotiales	Dermateaceae	Scleropezicula	0	0	0	0	0	0	0	0	0	0	0	0	0	0	0	0	0.000303721	0	0	1.59853e-05
Ascomycota	Leotiomycetes	Helotiales	Helotiaceae	Articulospora	0	0	0.00234981	0	0	0.00116747	0.00364029	0	0	0	0	0.0010093	0	0	0	0	0	0	0.000698617	0.000466605
Ascomycota	Leotiomycetes	Helotiales	Helotiaceae	Collophora	0	0	0	0	0	0	0	0	0	0	0	0	0	0.000783272	0	0	0	0	0	4.12248e-05
Ascomycota	Leotiomycetes	Helotiales	Helotiaceae	Crocicreas	0	0	0	0	0	0	0	0	0	0.000105589	0	0	0	0	0	0	0	0	0	5.55733e-06
Ascomycota	Leotiomycetes	Helotiales	Helotiaceae	Cudoniella	0.000758534	0.000267362	0	0	0	0.000475635	0.000400032	0	0	0	0	0	0	0	0	0	0	0	0	0.000100082
Ascomycota	Leotiomycetes	Helotiales	Helotiaceae	Dimorphospora	0.000144483	0	0	0.000935568	0	0.000735072	0	0.00144558	0	0	0	0	0	0	0	0	0.00231587	0	0	0.000293504
Ascomycota	Leotiomycetes	Helotiales	Helotiaceae	Fontanospora	0	0	0	0	0	0	0	0	0	0.000915106	0	0	0	0.000612996	0	0	0	0	0	8.04264e-05
Ascomycota	Leotiomycetes	Helotiales	Helotiaceae	Hymenoscyphus	0	0	0	0	0.00131254	0	0	0	0	0	0	0	0	0.000306498	0	0.000266152	0	0	0	9.92208e-05
Ascomycota	Leotiomycetes	Helotiales	Helotiaceae	Meliniomyces	0	0	0	0.000406769	0	0	0	0	0	0	0.000247005	0	0	0	0	0.00106461	0	0	0	9.04412e-05
Ascomycota	Leotiomycetes	Helotiales	Helotiaceae	Mycosymbioces	0.00476792	0.00110287	0	0	0	0.0263761	0.00140011	0	0	0	0	0	0.00174925	0.00166871	0	0.00352652	0.00186029	0	0.000244516	0.00224717
Ascomycota	Leotiomycetes	Helotiales	Helotiaceae	Ombrophila	0	0	0	0	0	0	0	0	0	0	0	0	0	0	0	0	0.00113895	0	0	5.99449e-05
Ascomycota	Leotiomycetes	Helotiales	Helotiaceae	Scytalidium	0	0.000668405	0	0	0.00019887	0	0	0	0	0	0	0	0	0	0	0	0	0	0	4.5646e-05
Ascomycota	Leotiomycetes	Helotiales	Helotiaceae	Tetracladium	0	0	0	0	0	0	0	0	0	0	0	0.00566087	0	0	0	0	0	0	0	0.000297941
Ascomycota	Leotiomycetes	Helotiales	Helotiales_fam_Incertae_sedis	Acephala	0	0	0	0	0	0	0	0	0	0	0	0	0.000447482	0.00057894	0	0	0	0.00285418	0	0.000204242
Ascomycota	Leotiomycetes	Helotiales	Helotiales_fam_Incertae_sedis	Acidomelania	0.0035037	0.000233942	0.000939923	0.00174911	0.000795482	0.000389156	0.00104008	0.00192745	0.00020933	0.00087991	0.0016467	0.000394945	0.00325441	0.000544885	0.000630865	0	0.00110099	0.000735167	0.00160682	0.00113594
Ascomycota	Leotiomycetes	Helotiales	Helotiales_fam_Incertae_sedis	Cadophora	0	0	0	0	0.00115345	0	0	0	0	0	0	0	0	0.000272442	0	0.000365959	0	0	0	9.43079e-05
Ascomycota	Leotiomycetes	Helotiales	Helotiales_fam_Incertae_sedis	Chalara	0	0	0	0	0	0	0	0	0	0.000316768	0	0	0	0	0	0	0	0	0	1.6672e-05
Ascomycota	Leotiomycetes	Helotiales	Helotiales_fam_Incertae_sedis	Leohumicola	0.176522	0.177094	0.102138	0.0698422	0.0996739	0.126259	0.0734059	0.155263	0.0318182	0.0216458	0.113663	0.0491926	0.135465	0.0312287	0.0461714	0.0922217	0.172741	0.159531	0.158027	0.104837
Ascomycota	Leotiomycetes	Helotiales	Helotiales_fam_Incertae_sedis	Leptodontidium	0.000433448	0	0.000548289	0.000488122	0.000676159	0	0	0	0.000179426	0	0.00135853	0	0.00296965	0.000306498	0	0	0	0	0	0.000366322
Ascomycota	Leotiomycetes	Helotiales	Helotiales_fam_Incertae_sedis	Microglossum	0	0.36154	0.113417	0	0.0021478	0.00151338	0.000560045	0.183692	0	0	0	0.164692	0.0889675	0	0	0.102335	0.122513	0	0.00663686	0.0604219
Ascomycota	Leotiomycetes	Helotiales	Helotiales_fam_Incertae_sedis	Spirosphaera	0	0.0034757	0.0028981	0.00366092	0.000715933	0	0	0.00402698	0	0.000457553	0	0.00096542	0.00288829	0	0.00106458	0.00153037	0.000569476	0.0026812	0	0.00131234
Ascomycota	Leotiomycetes	Helotiales	Helotiales_fam_Incertae_sedis	Xenochalara	0	0	0	0	0	0	0	0	0	0	0.00016467	0	0	0	0	0	0	0	0	8.66684e-06
Ascomycota	Leotiomycetes	Helotiales	Hyaloscyphaceae	Calycina	0	0	0	0	0	0	0.00104008	0	0	0	0	0	0	0	0	0	0	0	0	5.47412e-05
Ascomycota	Leotiomycetes	Helotiales	Hyaloscyphaceae	Cistella	0	0	0	0	0	0	0	0	0	0	0	0.0025452	0	0	0	0	0	0	0	0.000133958
Ascomycota	Leotiomycetes	Helotiales	Hyaloscyphaceae	Clathrosphaerina	0	0	0	0	0	0.000994509	0	0.00117023	0	0	0.000905685	0.0010093	0	0	0	0.00202941	0	0.000951392	0.000209585	0.000382638
Ascomycota	Leotiomycetes	Helotiales	Hyaloscyphaceae	Gyoerffyella	0	0	0	0	0	0	0	0	0	0	0	0	0	0	0	0	0	0.000648677	0	3.41409e-05
Ascomycota	Leotiomycetes	Helotiales	Hyaloscyphaceae	Hyaloscypha	0	0	0	0	0	0.00151338	0	0.000447443	0	0.000140786	0.00032934	0	0	0.00143032	0	0.000565573	0	0	0	0.000232992
Ascomycota	Leotiomycetes	Helotiales	Hyaloscyphaceae	Hyphodiscus	0	0.00207205	0.00129239	0	0.00318193	0	0.0012001	0.00185861	0	0.00112628	0.00135853	0.000175531	0.00215605	0.00228171	0.00914754	0	0.000379651	0	0.00139723	0.00145408
Ascomycota	Leotiomycetes	Helotiales	Hyaloscyphaceae	Lachnellula	0	0	0	0	0	0.00138366	0.000760061	0	0	0	0	0	0	0.000204332	0	0	0	0	0	0.000123582
Ascomycota	Leotiomycetes	Helotiales	Hyaloscyphaceae	Lachnum	0	0	0	0.000203384	0	0	0	0	0	0	0.000452843	0	0	0	0.000591436	0	0.000493546	0	0	9.16426e-05
Ascomycota	Leotiomycetes	Helotiales	Hyaloscyphaceae	Microscypha	0	0	0	0	0	0	0	0	0	0	0.00107036	0.000614358	0	0	0.000276003	0	0.00129081	0	0	0.000171133
Ascomycota	Leotiomycetes	Helotiales	Hyaloscyphaceae	Phialea	0	0	0	0	0	0	0	0	0	0	0	0	0	0.000647051	0	0	0	0	0	3.40553e-05
Ascomycota	Leotiomycetes	Helotiales	Hyaloscyphaceae	Rodwayella	0	0	0	0	0	0	0	0	0	0	0	0	0.00109836	0	0	0	0	0	0	5.78087e-05
Ascomycota	Leotiomycetes	Helotiales	Hyaloscyphaceae	unidentified	0	0	0	0	0	0	0	0	0	0.000668732	0	0.000263296	0	0	0.00220803	0	0	0	0	0.000165266
Ascomycota	Leotiomycetes	Helotiales	Leotiaceae	Alatospora	0	0	0	0	0	0	0	0	0	0	0	0.0012726	0	0.000374608	0	0.00033269	0	0	0	0.000104205
Ascomycota	Leotiomycetes	Helotiales	Leotiaceae	Gorgomyces	0	0	0.000313308	0	0.00019887	0	0	0.00158326	0	0.00211178	0.00127619	0.000702124	0.00606135	0.00156654	0.000985727	0.00123095	0.0016325	0.00211901	0.000489032	0.00106688
Ascomycota	Leotiomycetes	Helotiales	Leotiaceae	Neobulgaria	0.0045512	0.00110287	0.00234981	0.000813537	0.00115345	0.00704804	0.00180014	0	0.000269139	0	0.0013997	0.00245743	0.00207469	0	0.000749152	0.000365959	0.00516325	0.0125843	0	0.00230962
Ascomycota	Leotiomycetes	Helotiales	Leotiaceae	Pezoloma	0.000361206	0	0	0	0	0.00134042	0	0	0	0	0.000576345	0.000833772	0.001017	0	0	0	0	0.00185954	0	0.000315173
Ascomycota	Leotiomycetes	Helotiales	Myxotrichaceae	Oidiodendron	0	0.000935766	0.00101825	0	0	0.000389156	0.000600048	0	0	0.000985499	0.00111152	0	0	0	0.000867439	6.6538e-05	0	0	0.000174654	0.000323625
Ascomycota	Leotiomycetes	Helotiales	Tricladiaceae	Geniculospora	0	0	0	0	0	0	0	0	0	0	0.000205838	0	0	0	0	0	0	0	0	1.08336e-05
Ascomycota	Leotiomycetes	Helotiales	unidentified	unidentified	0.00270905	0	0.000665779	0.00170843	0	0.00406451	0.000760061	0	0	0	0	0	0.000610203	0.000885438	0.000788581	0	0.000341686	0	0	0.00065967
Ascomycota	Leotiomycetes	Helotiales	Vibrisseaceae	Phialocephala	0.00202276	0.00130339	0.000509125	0.000813537	0	0.00367536	0.0012801	0.000619536	0	0	0.000699848	0.00131648	0.001017	0	0	0.000266152	0.00208808	0.00203252	0.000349308	0.00094701
Ascomycota	Leotiomycetes	Thelebolales	Pseudeurotiaceae	Geomyces	0	0	0	0	0	0	0	0	0	0.000563142	0.00119386	0.000263296	0	0	0	0.000199614	0	0	0	0.000116837
Ascomycota	Leotiomycetes	Thelebolales	Pseudeurotiaceae	Gymnostellatospora	0.000216724	0	0	0	0.000278419	0	0	0.00051628	0.000119617	0	0	0	0	0	0	0.00033269	0	0.000216226	0	8.84187e-05
Ascomycota	Leotiomycetes	Thelebolales	Pseudeurotiaceae	Pseudeurotium	0.0944194	0.0108616	0.0097517	0.00467784	0.0719513	0.0338998	0.0284423	0.00481861	0.00819378	0.0312544	0.105142	0.011585	0.00764787	0.0183558	0.00346976	0.0283119	0.0489749	0.0220118	0.0354897	0.0304873
Ascomycota	Leotiomycetes	Thelebolales	Pseudeurotiaceae	Pseudogymnoascus	0	0.000568144	0	0	0	0	0	0	0	0.000668732	0.00605162	0.000219414	0	0.000681106	0.00224746	0	0	0.00138384	0	0.000622122
Ascomycota	Leotiomycetes	Thelebolales	Thelebolaceae	Ramgea	0.00339534	0.00120313	0.00223232	0	0.00143187	0.00782635	0.00204016	0.000860467	0.00107656	0.00161903	0.00259355	0.00171143	0.00675291	0.000885438	0.0290592	0.00266152	0.0080486	0.00579485	0.00523963	0.00444381
Ascomycota	Leotiomycetes	Thelebolales	Thelebolaceae	Thelebolus	0	0	0	0	0	0	0	0	0	0	0	0	0	0	0	0	0	0.00570835	0	0.00030044
Ascomycota	Orbiliomycetes	Orbiliales	Orbiliaceae	Orbilia	0	0	0	0	0	0	0	0	0	0	0	0.00157978	0	0	0	0	0	0	0	8.31463e-05
Ascomycota	Pezizomycetes	Pezizales	Ascobolaceae	Ascobolus	0	0	0	0	0	0	0	0	0	0	0.00119386	0	0	0	0	0	0	0	0	6.28346e-05
Ascomycota	Pezizomycetes	Pezizales	Pyronemataceae	Byssonectria	0.00238396	0.000334202	0	0	0	0.00181606	0.000520042	0	0	0.000739124	0.00251122	0.00855714	0.000691563	0.000851383	0.00260232	0.00652073	0.000797267	0	0	0.00149079
Ascomycota	Pezizomycetes	Pezizales	Pyronemataceae	Lamprospora	0	0	0	0	0	0	0	0	0.000149522	0	0	0	0	0	0	0	0	0	0	7.86955e-06
Ascomycota	Pezizomycetes	Pezizales	Pyronemataceae	Scutellinia	0.000794654	0	0	0	0.00171029	0.000821551	0	0	0	0	0	0.000351062	0.000488162	0.000340553	0.000276003	0.0013973	0.000721336	0	0	0.000363206
Ascomycota	Pezizomycetes	Pezizales	Pyronemataceae	Wilcoxina	0	0	0	0	0	0	0	0	0	0.00362523	0	0.00987362	0	0	0	0	0	0	0	0.000710466
Ascomycota	Pezizomycotina_cls_Incertae_sedis	Pezizomycotina_ord_Incertae_sedis	Pezizomycotina_fam_Incertae_sedis	Ciliophora	0.00137258	0	0.000587452	0	0.000517063	0	0	0	0.000867225	0.000598339	0.000782183	0	0.000854284	0.000408664	0	0.00066538	0.00193622	0.000994638	0.000873271	0.000550384
Ascomycota	Saccharomycetes	Saccharomycetales	Debaryomycetaceae	Debaryomyces	0	0	0	0	0.000477289	0	0	0	0	0	0	0	0	0	0	0	0	0	0	2.51205e-05
Ascomycota	Saccharomycetes	Saccharomycetales	Debaryomycetaceae	Scheffersomyces	0	0	0	0	0.000238644	0	0	0	0	0	0	0	0	0	0	0	0	0	0	1.25602e-05
Ascomycota	Saccharomycetes	Saccharomycetales	Lipomycetaceae	Lipomyces	0	0	0	0	0	0	0	0	0	0.000422357	0	0	0	0	0	0	0	0	0	2.22293e-05
Ascomycota	Saccharomycetes	Saccharomycetales	Saccharomycetales_fam_Incertae_sedis	Candida	0	0	0	0	0.00286373	0	0	0	0	0.00154864	0	0	0	0.000272442	0	0	0	0	0	0.000246569
Ascomycota	Saccharomycetes	Saccharomycetales	Saccharomycetales_fam_Incertae_sedis	Nadsonia	0.00642947	0	0	0	0	0	0	0	0	0.000246375	0.0139146	0	0	0.000408664	0.00114344	0.0052565	0.0278664	0	0	0.00290871
Ascomycota	Sordariomycetes	Chaetosphaeriales	Chaetosphaeriaceae	Chloridium	0	0	0	0	0	0	0	0	0	0	0.00016467	0	0	0	0	0	0	0	0	8.66684e-06
Ascomycota	Sordariomycetes	Chaetosphaeriales	Chaetosphaeriaceae	unidentified	0	0	0	0	0.000835256	0	0.000240019	0	0	0.000140786	0	0	0	0	0	0.000166345	0.000493546	0	0	9.87343e-05
Ascomycota	Sordariomycetes	Coniochaetales	Coniochaetaceae	Coniochaeta	0	0.000133681	0.00011749	0	0.000596611	0.0018593	0.00168013	0	0	0	0.00032934	0	0.000732243	0	0.000118287	0.000232883	0.00140471	0.000345961	0.00041917	0.000419464
Ascomycota	Sordariomycetes	Coniochaetales	Coniochaetaceae	Humicolopsis	0	0	0	0	0	0	0	0	0	0	0	0	0	0.000612996	0	0	0	0	0	3.22629e-05
Ascomycota	Sordariomycetes	Coniochaetales	Coniochaetaceae	Lecythophora	0	0	0	0	0	0	0	0	0	0	0.000576345	0.0010093	0	0	0	0	0	0	0	8.34552e-05
Ascomycota	Sordariomycetes	Glomerellales	Plectosphaerellaceae	Cephalosporium	0	0	0	0	0	0	0	0	0	0	0	0.00048271	0	0	0	0	0	0	0	2.54058e-05
Ascomycota	Sordariomycetes	Hypocreales	Clavicipitaceae	Metarhizium	0	0	0.000313308	0	0	0	0	0	0	0	0	0	0	0	0	0	0	0	0.000279447	3.11976e-05
Ascomycota	Sordariomycetes	Hypocreales	Cordycipitaceae	Lecanicillium	0	0	0	0	0	0	0	0	0	0	0.000123503	0	0	0	0	0	0	0	0	6.50013e-06
Ascomycota	Sordariomycetes	Hypocreales	Hypocreales_fam_Incertae_sedis	Acremonium	0	0	0	0	0	0.000216198	0	0	0	0	0	0	0	0	0	0	0	0	0	1.13788e-05
Ascomycota	Sordariomycetes	Hypocreales	Nectriaceae	Dactylonectria	0	0	0	0	0	0	0	0	0	0	0	0.00245743	0	0	0	0	0	0	0	0.000129339
Ascomycota	Sordariomycetes	Hypocreales	Nectriaceae	Fusarium	0	0	0	0	0	0	0	0	5.98086e-05	0	0	0	0	0	0	0	0.000417616	0	0	2.51276e-05
Ascomycota	Sordariomycetes	Hypocreales	Nectriaceae	Ilyonectria	0	0	0	0	0	0	0	0	0	0.000175982	0	0.000263296	0	0	0	0	0	0	0	2.31199e-05
Ascomycota	Sordariomycetes	Magnaporthales	Magnaporthaceae	Pseudophialophora	0	0	0	0	0	0	0	0	0	0	0	0	0	0	0	0	0.000113895	0	0	5.99449e-06
Ascomycota	Sordariomycetes	Microascales	Halosphaeriaceae	Cirrenalia	0	0	0.000274144	0	0	0	0.00088007	0	0	0	0	0	0	0	0	0	0	0	0	6.07481e-05
Ascomycota	Sordariomycetes	Microascales	Halosphaeriaceae	Clavatospora	0	0	0	0	0	0	0	0	0	0	0	0.000570476	0	0	0	0	0	0	0	3.0025e-05
Ascomycota	Sordariomycetes	Sordariales	Chaetomiaceae	Trichocladium	0.00505689	0.00197179	0.00242814	0.0022779	0.00381831	0.00181606	0.000520042	0	0.000807416	0	0.00913919	0.00114095	0.00309169	0	0.00106458	0.00605496	0.000873197	0.00376232	0.00300405	0.00246461
Ascomycota	Sordariomycetes	Sordariales	Lasiosphaeriaceae	Podospora	0.000939137	0.000100261	0	0	0	0.00458339	0.00132011	0	0	0	0	0	0.001017	0	0.000354862	0	0	0.000389206	0	0.000458103
Ascomycota	Sordariomycetes	Sordariales	Sordariaceae	Neurospora	0	0.000200521	0	0	0	0.000302677	0.0012401	0	0	0	0.000247005	0	0	0	0	0.000765187	0.00022779	0.000432451	0	0.000179775
Ascomycota	Sordariomycetes	Sordariales	Sordariales_fam_Incertae_sedis	Conlarium	0	0	0	0	0	0	0	0	0	0	0	0	0	0	0.000276003	0	0	0	0.000349308	3.29111e-05
Ascomycota	Sordariomycetes	Trichosphaeriales	Trichosphaeriaceae	unidentified	0	0	0	0	0	0	0	0	0	0	0	0	0	0	0	0	0	0.00160007	0	8.42142e-05
Ascomycota	Sordariomycetes	Xylariales	Amphisphaeriaceae	Polyscytalum	0	0	0	0	0	0	0	0	0	0	0	0	0	0	0	0.00033269	0	0	0	1.751e-05
Ascomycota	Sordariomycetes	Xylariales	Apiosporaceae	Arthrinium	0	0.000200521	0	0	0	0	0	0	0	0	0	0	0	0	0	0	0	0	0	1.05538e-05
Ascomycota	Sordariomycetes	Xylariales	Microdochiaceae	Idriella	0	0	0	0	0	0	0	0	0	0	0	0.000833772	0	0	0	0	0	0	0	4.38827e-05
Ascomycota	Sordariomycetes	Xylariales	Microdochiaceae	Microdochium	0	0	0	0	0	0	0	0	8.97129e-05	0	0	0	0	0	0	0	0	0	0	4.72173e-06
Ascomycota	Sordariomycetes	Xylariales	Sporocadaceae	Neopestalotiopsis	0	0	0	0	0	0	0.000920074	0	0	0	0	0	0	0	0	0	0	0	0	4.84249e-05
Ascomycota	Sordariomycetes	Xylariales	unidentified	unidentified	0	0	0	0	0	0	0	0	0	0	0	0	0	0.000102166	0	0	0	0	0	5.37715e-06
Ascomycota	Sordariomycetes	Xylariales	Xylariaceae	Xylaria	0	0	0	0	0	0	0	0	0	0	0	0.000438827	0	0	0	0	0	0	0	2.30962e-05
Ascomycota	Sordariomycetes	Xylariales	Xylariales_fam_Incertae_sedis	Fusidium	0	0	0	0	0	0	0	0	0	0	0.00168787	0.000570476	0	0	0	0	0	0	0	0.00011886
Basidiomycota	Agaricomycetes	Agaricales	Agaricaceae	Lepiota	0.000397327	0	0	0	0	0	0	0	0	0	0	0	0	0	0	0	0	0	0	2.0912e-05
Basidiomycota	Agaricomycetes	Agaricales	Agaricaceae	unidentified	0.00119198	0	0	0	0	0	0	0	0	0	0	0	0	0	0	0.00033269	0	0	0.000803409	0.000122531
Basidiomycota	Agaricomycetes	Agaricales	Bolbitiaceae	Conocybe	0	0	0	0	0	0	0	0	0	0	0	0	0	0.000987604	0	0	0	0	0	5.19792e-05
Basidiomycota	Agaricomycetes	Agaricales	Clavariaceae	Camarophyllopsis	0	0	0	0	0	0	0	0.00120465	0	0	0	0	0	0.00378014	0	0	0	0	0	0.000262357
Basidiomycota	Agaricomycetes	Agaricales	Clavariaceae	Clavaria	0.0010475	0.00253994	0.0174669	0.00691507	0.00763662	0.00389156	0	0.00777862	0.000179426	0.000739124	0.000617513	0.0148324	0.00634611	0.00204332	0.0018926	0.0105795	0.00827639	0.0100761	0.00992036	0.00593574
Basidiomycota	Agaricomycetes	Agaricales	Clavariaceae	Hodophilus	0	0	0	0	0	0	0	0	0	0	0	0	0	0	0.00043372	0	0	0	0	2.28274e-05
Basidiomycota	Agaricomycetes	Agaricales	Clavariaceae	Ramariopsis	0	0	0	0	0	0	0	0	0	0	0	0	0	0	0	0	0	0	0.000978063	5.1477e-05
Basidiomycota	Agaricomycetes	Agaricales	Entolomataceae	Clitopilus	0	0	0	0	0	0	0	0	0	0	0.00156437	0	0	0	0	0	0	0	0	8.2335e-05
Basidiomycota	Agaricomycetes	Agaricales	Entolomataceae	Entoloma	0.000939137	0.00243968	0.00912509	0	0.00218757	0	0.011921	0.00444001	0.000568182	0.000246375	0.0109506	0.00298403	0.00321373	0.000408664	0	0.00372613	0.00246773	0.0105951	0.000523963	0.00351247
Basidiomycota	Agaricomycetes	Agaricales	Hydnangiaceae	Laccaria	0	0	0	0	0	0	0	0	0	0.0563494	0.00065868	0	0	0	0	0	0	0	0	0.00300043
Basidiomycota	Agaricomycetes	Agaricales	Hygrophoraceae	Cuphophyllus	0	0	0	0	0	0	0	0	0	0	0	0	0	0.00756028	0	0	0	0	0	0.000397909
Basidiomycota	Agaricomycetes	Agaricales	Hygrophoraceae	Hygrocybe	0	0	0	0	0	0	0	0.000378605	0	0	0	0.000921538	0.000610203	0.000476774	0	0.00106461	0	0	0	0.00018167
Basidiomycota	Agaricomycetes	Agaricales	Hygrophoraceae	Porpolomopsis	0	0.0993583	0.305749	0	0	0.00181606	0	0.109038	0	0	0	0.0294453	0.186437	0	0	0.0763524	0.10672	0	0	0.0481535
Basidiomycota	Agaricomycetes	Agaricales	Inocybaceae	Inocybe	0	0	0	0	0.00950601	0	0	0	0	0	0.000617513	0.000351062	0	0	0.00607208	0	0	0	0	0.000870877
Basidiomycota	Agaricomycetes	Agaricales	Lycoperdaceae	Disciseda	0	0	0	0	0	0	0	0	0	0	0	0	0	0	0	0	0.000531511	0	0	2.79743e-05
Basidiomycota	Agaricomycetes	Agaricales	Lycoperdaceae	Holocotylon	0	0	0	0	0	0	0	0	0	0	0	0	0	0	0.00043372	0.000166345	0	0.00263795	0	0.000170422
Basidiomycota	Agaricomycetes	Agaricales	Omphalotaceae	Gymnopus	0	0	0.00140988	0.000244061	0	0	0	0	0	0	0	0	0	0	0	0	0	0	0	8.70498e-05
Basidiomycota	Agaricomycetes	Agaricales	Psathyrellaceae	Coprinellus	0	0	0	0	0	0	0	0	0	0	0.00539294	0	0	0	0	0	0	0	0	0.000283839
Basidiomycota	Agaricomycetes	Agaricales	Psathyrellaceae	Coprinopsis	0.000686292	0	0	0	0.0021478	0.00086479	0.00232019	0	0	0	0	0.0136914	0.00146449	0.000544885	0.000985727	0.000365959	0	0.00147033	0	0.00129168
Basidiomycota	Agaricomycetes	Agaricales	Psathyrellaceae	Psathyrella	0	0	0	0	0	0	0	0	0	0	0	0	0	0	0	9.9807e-05	0	0	0	5.253e-06
Basidiomycota	Agaricomycetes	Agaricales	Stephanosporaceae	Lindtneria	0	0	0	0	0	0	0	0	0	0	0.0139558	0	0	0	0	0	0	0	0	0.000734515
Basidiomycota	Agaricomycetes	Agaricales	Strophariaceae	Deconica	0	0	0	0	0	0	0	0	0	0	0	0	0.000569522	0	0	0	0	0	0	2.99749e-05
Basidiomycota	Agaricomycetes	Agaricales	Strophariaceae	Galerina	0	0.000267362	0.00125323	0.00239993	0	0	0	0	0	0	0	0.00048271	0	0	0	0	0	0	0	0.000231749
Basidiomycota	Agaricomycetes	Agaricales	Strophariaceae	Hypholoma	0.00108362	0.000835506	0	0	0	0.00393479	0.0134011	0	0	0	0	0	0.00240013	0.000102166	0.000157716	0	0	0	0	0.00115342
Basidiomycota	Agaricomycetes	Agaricales	Strophariaceae	Pholiota	0	0	0	0	0	0.0020755	0	0	0	0	0	0	0	0.000953549	0	0.0111784	0.000835232	0	0	0.000791719
Basidiomycota	Agaricomycetes	Agaricales	Tricholomataceae	Calyptella	0	0	0	0	0	0	0	0	0	0	0.000452843	0	0	0	0	0	0	0	0	2.38338e-05
Basidiomycota	Agaricomycetes	Agaricales	Tricholomataceae	Camarophyllus	0	0	0	0	0	0	0	0	0	0	0	0.00122872	0	0	0	0	0	0	0	6.46693e-05
Basidiomycota	Agaricomycetes	Agaricales	Tricholomataceae	Dennisiomyces	0.000830775	0	0	0	0	0	0	0	0	0	0	0	0	0	0	0	0	0	0	4.3725e-05
Basidiomycota	Agaricomycetes	Agaricales	Tricholomataceae	Mycena	0	0	0	0	0	0	0	0	0	0.000351964	0.00214071	0.00193084	0	0.000136221	0.00299661	0	0	0	0.00143216	0.000473079
Basidiomycota	Agaricomycetes	Atheliales	Atheliaceae	Fibulomyces	0	0	0.000313308	0	0	0	0	0	0	0	0	0	0	0	0	0	0	0	0	1.64899e-05
Basidiomycota	Agaricomycetes	Boletales	Rhizopogonaceae	Rhizopogon	0	0	0.00701026	0	0	0	0	0	0	0.0536745	0	0.13336	0	0	0.135991	0	0	0	0	0.0173703
Basidiomycota	Agaricomycetes	Boletales	Suillaceae	Suillus	0	0	0	0.00187114	0.0464164	0	0	0	0.00041866	0.0337181	0.00016467	0.00886431	0	0	0.114108	0	0	0	0.0253249	0.0121519
Basidiomycota	Agaricomycetes	Cantharellales	Cantharellales_fam_Incertae_sedis	Sistotrema	0	0	0	0	0	0.000691832	0	0	0	0	0.0118974	0.0436194	0.000488162	0	0	0.000499035	0	0	0	0.00301031
Basidiomycota	Agaricomycetes	Cantharellales	Ceratobasidiaceae	__	0	0.000568144	0.000744106	0.000935568	0.00310238	0.000735072	0.00788063	0.00120465	0	0	0.00522827	0	0.00146449	0	0.000354862	0.000565573	0	0.00415153	0.0056588	0.00171548
Basidiomycota	Agaricomycetes	Cantharellales	Ceratobasidiaceae	Ceratobasidium	0	0.000868926	0	0	0	0	0	0	0	0	0	0	0	0	0	0	0	0	0	4.57329e-05
Basidiomycota	Agaricomycetes	Cantharellales	Ceratobasidiaceae	Thanatephorus	0	0	0	0	0	0.00134042	0.00168013	0	0	0	0	0	0	0	0.000946298	0.000831725	0	0	0.000558893	0.000281972
Basidiomycota	Agaricomycetes	Geastrales	Geastraceae	Geastrum	0	0	0	0	0	0	0	0	0	0	0	0	0	0	0	0	0.000873197	0	0	4.59577e-05
Basidiomycota	Agaricomycetes	Hymenochaetales	Hymenochaetales_fam_Incertae_sedis	Peniophorella	0	0	0	0	0.00652295	0	0	0	0	0	0	0	0	0	0	0	0	0	0	0.000343313
Basidiomycota	Agaricomycetes	Hysterangiales	Hysterangiaceae	Chondrogaster	0	0	0	0	0	0	0	0.000137675	0	0	0	0	0	0	0	0	0	0	0	7.24604e-06
Basidiomycota	Agaricomycetes	Polyporales	Meripilaceae	Rigidoporus	0	0	0	0	0	0	0	0	0	0	0	0	0	0	0	0.00136403	0	0	0	7.1791e-05
Basidiomycota	Agaricomycetes	Polyporales	Podoscyphaceae	Hypochnicium	0	0	0	0.00117963	0.00194893	0.000475635	0	0.00103256	0	0	0	0	0.00305101	0	0	0	0	0	0	0.000404619
Basidiomycota	Agaricomycetes	Polyporales	Steccherinaceae	Steccherinum	0	0	0	0	0	0	0	0	0	0	0	0.000658241	0	0	0	0	0	0	0	3.46443e-05
Basidiomycota	Agaricomycetes	Sebacinales	Serendipitaceae	Serendipita	0	0.00651694	0.00998668	0.000813537	0	0	0.00220018	0.00936188	0	0	0.00461076	0.00588029	0.00878692	0.000408664	0	0.0037594	0.00732726	0.00320014	0	0.00330803
Basidiomycota	Agaricomycetes	Thelephorales	Bankeraceae	Sarcodon	0.0396966	0	0	0	0	0	0	0	0.0118122	0	0	0	0	0	0	0	0	0	0	0.00271099
Basidiomycota	Agaricomycetes	Thelephorales	Thelephoraceae	Thelephora	0	0	0.00199734	0.000488122	0.00421605	0	0	0	0	0.0269252	0	0.000702124	0	0	0.0666746	0	0	0	0.0093964	0.00581052
Basidiomycota	Agaricomycetes	Trechisporales	Hydnodontaceae	Luellia	0	0	0	0	0	0	0	0	0	0.000739124	0	0	0	0	0.00118287	0	0.000455581	0	0	0.000125136
Basidiomycota	Agaricomycetes	Trechisporales	Hydnodontaceae	Trechispora	0.000325086	0	0	0	0	0	0	0	0	0	0	0	0	0	0	0	0	0	0	1.71098e-05
Basidiomycota	Cystobasidiomycetes	Cystobasidiomycetes_ord_Incertae_sedis	Symmetrosporaceae	Symmetrospora	0	0	0	0	0	0	0	0	0	0	0	0	0	0	0	0.000266152	0	0	0	1.4008e-05
Basidiomycota	Cystobasidiomycetes	Erythrobasidiales	Erythrobasidiales_fam_Incertae_sedis	Hasegawazyma	0.0012281	0	0	0	0	0	0	0	0	0	0	0	0	0	0	0	0	0	0	6.46369e-05
Basidiomycota	Cystobasidiomycetes	Erythrobasidiales	Erythrobasidiales_fam_Incertae_sedis	Sakaguchia	0	0	0	0.000732184	0	0	0	0	0	0	0	0	0	0	0	0	0	0	0	3.8536e-05
Basidiomycota	Dacrymycetes	Dacrymycetales	Dacrymycetaceae	Calocera	0	0	0	0	0	0	0	0	0	0	0	0	0	0	0	0.00302748	0	0	0	0.000159341
Basidiomycota	Geminibasidiomycetes	Geminibasidiales	Geminibasidiaceae	Basidioascus	0.00057793	0	0	0	0	0.000172958	0	0	0	0	0	0	0	0	0	0	0	0	0	3.95204e-05
Basidiomycota	Microbotryomycetes	Leucosporidiales	Leucosporidiaceae	Leucosporidium	0	0	0	0	0.000556837	0	0	0	0	0	0	0	0	0	0	0	0	0	0	2.93072e-05
Basidiomycota	Microbotryomycetes	Microbotryales	Ustilentylomataceae	Microbotryozyma	0	0	0	0	0	0	0	0	0	0	0	0	0	0	0	0.000598842	0	0	0	3.1518e-05
Basidiomycota	Microbotryomycetes	Microbotryomycetes_ord_Incertae_sedis	Chrysozymaceae	Slooffia	0.00462344	0	0	0	0	0	0	0	0	0.000316768	0	0	0	0.000306498	0	0.00136403	0	0.00129735	0	0.000416215
Basidiomycota	Microbotryomycetes	Sporidiobolales	Sporidiobolaceae	Rhodosporidiobolus	0	0.000233942	0	0	0	0	0	0	0	0	0	0	0	0	0.000670294	0	0.00106302	0	0.000908202	0.00015134
Basidiomycota	Tremellomycetes	Cystofilobasidiales	Mrakiaceae	Mrakia	0	0	0	0	0	0	0	0	0	0	0	0.00144813	0	0	0	0	0	0	0	7.62174e-05
Basidiomycota	Tremellomycetes	Filobasidiales	Filobasidiaceae	Goffeauzyma	0.00379267	0	0	0	0	0	0	0	0	0	0.00440492	0	0	0	0	0	0	0	0	0.000431452
Basidiomycota	Tremellomycetes	Filobasidiales	Filobasidiaceae	Naganishia	0	0	0	0.000325415	0	0	0	0	0	0	0.000205838	0.000658241	0	0	0	0	0	0	0	6.26049e-05
Basidiomycota	Tremellomycetes	Filobasidiales	Piskurozymaceae	Solicoccozyma	0.00928301	0.00197179	0	0.00402701	0.0104208	0.00605353	0.00460037	0	0.000568182	0.0048571	0.0225186	0.0233895	0	0.00340553	0.00847725	0.0140063	0.00246773	0.0195035	0.000139723	0.00714158
Basidiomycota	Tremellomycetes	Holtermanniales	Holtermanniales_fam_Incertae_sedis	Holtermanniella	0	0	0	0	0	0	0	0	0	0	0.000699848	0.000570476	0	0	0	0	0	0	0	6.68591e-05
Basidiomycota	Tremellomycetes	Tremellales	Bulleribasidiaceae	Vishniacozyma	0	0	0	0	0	0	0	0	0	0	0.00032934	0	0	0	0	0	0	0	0.00171161	0.000107418
Basidiomycota	Tremellomycetes	Tremellales	Tremellaceae	Cryptococcus	0	0	0	0	0	0	0	0	0	0	0	0.000263296	0	0	0	0	0	0	0.00101299	6.71732e-05
Basidiomycota	Tremellomycetes	Tremellales	Trimorphomycetaceae	Saitozyma	0.00137258	0	0	0	0.00775595	0.00224845	0.00264021	0.00254698	0.000448565	0.0145713	0.0097567	0.0107513	0	0.00119194	0.00291775	0.00103134	0	0.00246497	0.000908202	0.0031898
Basidiomycota	Tremellomycetes	Trichosporonales	Trichosporonaceae	Apiotrichum	0.00325086	0	0	0	0	0	0	0	0	0.000316768	0.00691614	0	0	0.00272442	0	0.00811764	0.00277145	0.00185954	0	0.00136615
Basidiomycota	Tremellomycetes	Trichosporonales	Trichosporonaceae	Cutaneotrichosporon	0	0	0	0	0	0	0	0	0	0	0	0.00048271	0	0	0	0	0	0	0	2.54058e-05
Chytridiomycota	Chytridiomycetes	Chytridiales	Chytriomycetaceae	Rhizidium	0	0	0	0	0	0	0	0	0	0	0	0	0	0.000681106	0	0	0	0	0	3.58477e-05
Chytridiomycota	Rhizophlyctidomycetes	Rhizophlyctidales	Rhizophlyctidaceae	Rhizophlyctis	0	0	0	0	0	0	0	0	0	0	0	0	0.00166789	0	0	0	0	0	0	8.77835e-05
Chytridiomycota	Rhizophydiomycetes	Rhizophydiales	Alphamycetaceae	Betamyces	0.000650172	0	0	0	0.00250577	0	0	0	0	0	0.00107036	0	0	0	0	0.000432497	0	0	0	0.0002452
Chytridiomycota	Rhizophydiomycetes	Rhizophydiales	Terramycetaceae	Terramyces	0	0	0	0	0	0	0.00116009	0	0	0	0	0	0	0.00105571	0	0.000532304	0	0	0.000593824	0.000175891
Chytridiomycota	Spizellomycetes	Spizellomycetales	Powellomycetaceae	Geranomyces	0.000361206	0	0	0	0	0	0	0	0	0	0	0	0	0	0	0	0	0	0	1.90109e-05
Chytridiomycota	Spizellomycetes	Spizellomycetales	Spizellomycetaceae	Spizellomyces	0	0.000501303	0	0	0	0	0	0	0	0	0	0	0	0	0	0	0	0	0	2.63844e-05
Entorrhizomycota	Entorrhizomycetes	Entorrhizales	Entorrhizaceae	Entorrhiza	0.00986094	0.00304124	0.000704942	0.000488122	0.00855143	0.000735072	0.0158013	0	0.00218301	0	0.00263472	0.000833772	0.00740379	0	0.00169545	0.00292767	0.0022779	0.0129735	0.00234037	0.00391859
Glomeromycota	Archaeosporomycetes	Archaeosporales	Ambisporaceae	Ambispora	0	0	0.00219315	0.000894891	0	0	0.00156012	0.000413024	0.000478469	0.000211178	0.000576345	0.0022819	0.00496298	0.00282659	0.00232631	0	0	0	0.0119813	0.00161612
Glomeromycota	Archaeosporomycetes	Archaeosporales	Archaeosporaceae	Archaeospora	0	0	0	0	0	0	0	0	0	0	0.00263472	0	0	0	0.000749152	0.00246191	0	0	0	0.000307673
Glomeromycota	Glomeromycetes	Diversisporales	Acaulosporaceae	Acaulospora	0.00133646	0	0.00180152	0.00138301	0.00159096	0.00272409	0.00172014	0.00148	0.000538278	0	0.000288173	0.00197472	0.000813603	0.000442719	7.88581e-05	0.00066538	0.00364465	0.00281093	0.00111779	0.0012848
Glomeromycota	Glomeromycetes	Glomerales	Claroideoglomeraceae	Claroideoglomus	0	0	0	0	0	0	0	0	0	0	0.000946853	0.000658241	0	0	0	0.00452459	0	0	0	0.000322615
Glomeromycota	Glomeromycetes	Glomerales	Glomeraceae	Glomus	0.000361206	0	0.00148821	0.00126098	0	0	0	0.000860467	0.000897129	0	0.000946853	0.000614358	0.00178993	0.000136221	0	0	0.000569476	0	0.000803409	0.000512013
Glomeromycota	Paraglomeromycetes	Paraglomerales	Paraglomeraceae	Paraglomus	0	0	0	0	0	0	0	0	0	0	0.000699848	0.00285238	0	0	0	0	0	0	0	0.000186959
Monoblepharomycota	Sanchytriomycetes	Sanchytriales	Sanchytriaceae	Sanchytrium	0.000830775	0	0	0	0	0	0	0	0	0	0	0	0	0	0	0	0	0	0	4.3725e-05
Mortierellomycota	Mortierellomycetes	Mortierellales	Mortierellaceae	Mortierella	0.303341	0.100829	0.117647	0.677432	0.288561	0.459247	0.585847	0.217905	0.854157	0.564656	0.437487	0.193742	0.250915	0.15863	0.268315	0.34826	0.203189	0.211728	0.437264	0.351534
Mucoromycota	Endogonomycetes	Endogonales	Endogonaceae	Endogone	0	0	0	0	0	0	0	0	0	0	0	0	0.00105768	0	0	0	0	0	0	5.56676e-05
Mucoromycota	Mucoromycetes	Mucorales	Cunninghamellaceae	Absidia	0	0	0	0.000528799	0	0	0.00088007	0	0.000239234	0	0	0	0	0	0	0	0.000341686	0	0	0.000104726
Mucoromycota	Mucoromycetes	Mucorales	Cunninghamellaceae	Gongronella	0	0	0.00101825	0	0	0	0	0	0	0	0	0	0	0	0	0	0	0	0	5.35921e-05
Mucoromycota	Mucoromycetes	Mucorales	Mucoraceae	Mucor	0.000758534	0	0	0.000162707	0	0	0.000600048	0.0011014	0.000269139	0.00038716	0.00230538	0.000394945	0	0	0	0	0	0	0.000209585	0.000325731
Mucoromycota	Umbelopsidomycetes	Umbelopsidales	Umbelopsidaceae	Umbelopsis	0.000650172	0	0.00168403	0	0.0212791	0.00121071	0.00100008	0.000481861	0	0.00960862	0.00592812	0.00491487	0	0.00143032	0.0105276	0.000465766	0	0	0.00810395	0.00354133
Zoopagomycota	Zoopagomycetes	Zoopagales	Piptocephalidaceae	Syncephalis	0	0	0	0	0.000238644	0	0	0	0	0	0	0	0	0	0	0.000365959	0	0	0	3.18212e-05
Unidentified at genus level					0.284884	0.206069	0.263296	0.20314	0.36628	0.249016	0.205536	0.272183	0.0759868	0.133183	0.154255	0.154731	0.225002	0.736378	0.258024	0.230588	0.231853	0.455501	0.255554	0.261129
